# Supplementary material for: Endurance Training Provokes Arrhythmogenic Right Ventricular Cardiomyopathy Phenotype in Heterozygous Desmoglein-2 Mutants: Alleviation by Preload Reduction
Source: Biomedicines. 2024 Apr 30;12(5):985. doi: 10.3390/biomedicines12050985 (PMC11117820; doi:10.3390/biomedicines12050985)
Supplement: Supplementary file 1 [file biomedicines-12-00985-s001.zip]

Archive with 1 entries (1 files):
- Supplemental Figures and Tables -biomedicines-2714893.pdf
